# Supplementary material for: Epigenetic Silencing of Tumor Suppressor miR-124 Directly Supports STAT3 Activation in Cutaneous T-Cell Lymphoma
Source: Cells. 2020 Dec 15;9(12):2692. doi: 10.3390/cells9122692 (PMC7765332; doi:10.3390/cells9122692)
Supplement: Supplementary file 1 [file cells-09-02692-s001.zip]

Archive with 1 entries (1 files):
- cells-1006819-supplementary.xlsx
