# Supplementary material for: Epigenetic Silencing of Tumor Suppressor miR-124 Directly Supports STAT3 Activation in Cutaneous T-Cell Lymphoma
Source: Cells. 2020 Dec 15;9(12):2692. doi: 10.3390/cells9122692 (PMC7765332; doi:10.3390/cells9122692)
Supplement: Supplementary file 1 [file cells-09-02692-s001.zip › cells-1006819-supplementary.xlsx]

## Sheet: mir124-2
cgs	TargetID	DI1	DI2	DI3	average	sd	MF1	MF2	MF3	MF4	MF5	MF6	MF7	MF8	MF9	MF10	average	sd	delta MF - control	ttest	Chromosome	MAPINFO	distance to TSS	UCSC_REFGENE_NAME	UCSC_REFGENE_GROUP	RELATION_TO_UCSC_CPG_ISLAND
cgs	cg10698928	0.134665	0.0306855	0.0292066	0.0648523	0.0604639	0.580008	0.403713	0.0305106	0.341357	0.430194	0.482886	0.480615	0.346217	0.492578	0.21235	0.405598	0.172597	0.340746	0.000123362	8	65290320	-1386	MIR124-2	TSS1500	Island
cgs	cg07792478	0.329966	0.161177	0.152361	0.214502	0.100092	0.767981	0.56873	0.678504	0.813583	0.76035	0.676876	0.898687	0.50571	0.668488	0.599586	0.695561	0.118883	0.48106	0.0047554	8	65290484	-1222	MIR124-2	TSS1500	Island
cgs	cg14590098	0.133228	0.08473	0.102152	0.106703	0.024567	0.556069	0.533527	0.107564	0.406789	0.37932	0.360546	0.660149	0.29339	0.444693	0.233076	0.346756	0.152748	0.240053	6.0836e-06	8	65290848	-858	MIR124-2	TSS1500	Island
cgs	cg02226645	0.218055	0.124453	0.0985637	0.147024	0.0628619	0.659602	0.449331	0.255883	0.0386379	0.701585	0.582855	0.880259	0.243637	0.554942	0.346816	0.393597	0.235195	0.246573	0.0024011	8	65291287	-419	MIR124-2	TSS1500	S_Shore
cgs	cg04104463	0.258019	0.202435	0.129729	0.196728	0.0643354	0.616175	0.481284	0.271647	0.644104	0.44498	0.474213	0.860155	0.302047	0.500957	0.448841	0.456587	0.169035	0.25986	0.00140589	8	65291341	-365	MIR124-2	TSS1500	S_Shore
cgs	cg25900085	0.128319	0.0315416	0.0159047	0.0585883	0.0608923	0.608321	0.53072	0.613394	0.493761	0.453955	0.382778	0.859638	0.239796	0.418749	0.177965	0.441862	0.201029	0.383273	3.71959e-05	8	65291513	-193	MIR124-2	TSS200	S_Shore
cgs	cg05474726	0.242269	0.12309	0.119888	0.161749	0.0697509	0.668001	0.652991	0.514467	0.37004	0.683779	0.46782	0.829974	0.368881	0.553678	0.27928	0.514674	0.164341	0.352925	0.000465379	8	65291523	-183	MIR124-2	TSS200	S_Shore
cgs	cg27313642	0.265037	0.139739	0.146645	0.183807	0.070432	0.566239	0.551986	0.451707	0.731867	0.557071	0.470784	0.768925	0.301893	0.43427	0.334116	0.461986	0.145438	0.27818	0.00251349	8	65291542	-164	MIR124-2	TSS200	S_Shore
cgs	cg16189671	0.223347	0.195309	0.177822	0.198826	0.0229654	0.496726	0.504186	0.216451	0.0924021	0.37597	0.407969	0.491685	0.272688	0.17996	0.250767	0.315067	0.135363	0.116241	0.00332238	8	65291562	-144	MIR124-2	TSS200	S_Shore
cgs	cg20653075	0.228355	0.169474	0.226149	0.207992	0.0333763	0.568831	0.568304	0.273371	0.790792	0.606639	0.513488	0.763699	0.314261	0.502343	0.403065	0.499544	0.15874	0.291552	2.41986e-06	8	65291682	-24	MIR124-2	TSS200	S_Shore
cgs	cg05455720	0.257185	0.16483	0.206413	0.209476	0.0462533	0.521698	0.605614	0.381574	0.73661	0.65074	0.546863	0.78311	0.350823	0.562778	0.423464	0.517762	0.145426	0.308286	2.41075e-05	8	65291703	-3	MIR124-2	TSS200	S_Shore
cgs	cg04559779	0.347393	0.170881	0.171075	0.229783	0.101854	0.613506	0.688425	0.558403	0.807873	0.780409	0.663732	0.890358	0.386503	0.649397	0.517509	0.59267	0.151385	0.362887	0.00775158	8	65291730	24	MIR124-2	Body	S_Shore
